# Supplementary material for: Characterization of Path Loss and Large-Scale Fading for Rapid Intervention Team Communication in Underground Parking Garages
Source: Sensors (Basel). 2019 May 28;19(11):2431. doi: 10.3390/s19112431 (PMC6603753; doi:10.3390/s19112431)
Supplement: Supplementary file 1 [file sensors-19-02431-s001.zip]

Archive with 11 entries (10 files):
- Data Depository/
- Data Depository/OW_LR_NearlyFull.txt
- Data Depository/ST1.txt
- Data Depository/FW_LR_NearlyEmpty.txt
- Data Depository/FW_LR_NearlyFull.txt
- Data Depository/OW_LR_NearlyEmpty.txt
- Data Depository/ST2.txt
- Data Depository/WIC_HR.txt
- Data Depository/WOC_HR.txt
- Data Depository/ReadMe.txt
- Data Depository/FW_HR_NearlyEmpty.txt
