# Supplementary material for: Characterization of Path Loss and Large-Scale Fading for Rapid Intervention Team Communication in Underground Parking Garages
Source: Sensors (Basel). 2019 May 28;19(11):2431. doi: 10.3390/s19112431 (PMC6603753; doi:10.3390/s19112431)
Supplement: Supplementary file 1 [file sensors-19-02431-s001.zip › Data Depository/OW_LR_NearlyFull.txt]

Distance[m]	Signal Loss[dB]
0.3	-45.204121
0.6	-43.82541
0.9	-48.10865
1.2	-52.14558
1.5	-52.54207
1.8	-47.66974
2.1	-56.0524
2.4	-57.4795
2.7	-54.84061
3	-62.1463
3.3	-56.2683
3.6	-63.8549
3.9	-58.5497
4.2	-75.6051
4.5	-83.1923
4.8	-69.9949
5.1	-71.1405
5.4	-76.3279
5.7	-63.1546
6	-72.9583
6.3	-74.2721
6.6	-89.3718
6.9	-87.6695
7.2	-81.0467
7.5	-84.3348
7.8	-81.5391
8.1	-75.3522
8.4	-83.1126
8.7	-99.29
9	-78.1434
9.3	-82.5353
9.6	-79.4082
9.9	-72.2798
10	-84.6037
10.5	-84.0626
11	-87.9251
11.5	-93.3438
12	-81.8476
12.5	-77.3798
13	-81.0547
13.5	-80.7288
14	-87.5987
14.5	-82.8217
15	-88.7891
15.5	-88.4891
16	-91.2755
16.5	-102.0285
17	-91.6777
17.5	-87.7333
18	-90.9806
18.5	-84.7869
19	-91.894
19.5	-101.1228
20	-94.3254
21	-93.9242
22	-87.7664
23	-97.2219
24	-111.1986
25	-109.2154
26	-100.4797
27	-97.9712
28	-94.8124
29	-105.2319
30	-92.5005
31	-94.1871
32	-114.4732
33	-104.0381
