# Supplementary material for: Characterization of Path Loss and Large-Scale Fading for Rapid Intervention Team Communication in Underground Parking Garages
Source: Sensors (Basel). 2019 May 28;19(11):2431. doi: 10.3390/s19112431 (PMC6603753; doi:10.3390/s19112431)
Supplement: Supplementary file 1 [file sensors-19-02431-s001.zip › Data Depository/ST1.txt]

Distance[m]	Signal Loss[dB]
0.3	-44.39344
0.6	-44.914005
0.8	-44.26826
1.08	-48.82588
1.36	-47.79333
1.64	-52.8941
1.92	-53.30125
2.2	-65.3696
2.48	-60.3837
2.76	-54.93093
3.04	-62.5662
3.32	-72.2003
3.55	-54.42047
3.83	-53.30228
4.11	-63.4775
4.39	-57.5186
4.67	-51.44802
4.95	-63.03
5.2	-52.6353
5.4	-70.5606
5.7	-68.7037
5.95	-54.54449
6.23	-57.9839
6.51	-48.76387
6.79	-51.21802
7.07	-66
7.35	-55.7996
7.63	-60.6733
7.91	-61.429
8.21	-79.7896
8.51	-73.6425
8.81	-57.4871
