# Supplementary material for: Characterization of Path Loss and Large-Scale Fading for Rapid Intervention Team Communication in Underground Parking Garages
Source: Sensors (Basel). 2019 May 28;19(11):2431. doi: 10.3390/s19112431 (PMC6603753; doi:10.3390/s19112431)
Supplement: Supplementary file 1 [file sensors-19-02431-s001.zip › Data Depository/FW_LR_NearlyEmpty.txt]

Distance[m]	Signal Loss[dB]
0.3	-44.25946
0.6	-44.08122
0.9	-44.76024
1.2	-45.023761
1.5	-45.209618
1.8	-46.215798
2.1	-50.26326
2.4	-52.39045
2.7	-50.60329
3	-54.56931
3.3	-51.33879
3.6	-54.97036
3.9	-55.18483
4.2	-51.62614
4.5	-49.9991
4.8	-57.2529
5.1	-60.3092
5.4	-56.5538
5.7	-66.4299
6	-53.50381
6.3	-65.1117
6.6	-51.52207
6.9	-57.2154
7.2	-54.93837
7.5	-57.0118
7.8	-58.5569
8.1	-57.9347
8.4	-58.626
8.7	-55.42116
9	-65.5912
9.3	-65.8903
9.6	-61.8759
9.9	-63.7728
10	-62.6433
10.5	-65.5059
11	-67.2006
11.5	-65.4598
12	-72.5703
12.5	-65.78
13	-69.5371
13.5	-65.6225
14	-64.3578
14.5	-79.0113
15	-65.5215
15.5	-69.5607
16	-75.8481
16.5	-67.4658
17	-67.1749
17.5	-60.7096
18	-62.1274
18.5	-71.5216
19	-76.4053
19.5	-75.3252
20	-71.5918
21	-73.0762
22	-70.2145
23	-67.6792
24	-70.8091
25	-83.9379
26	-78.2073
27	-86.5666
28	-79.0897
29	-83.5871
30	-80.3609
31	-74.5729
32	-76.3682
33	-81.6727
34	-82.7421
35	-103.4536
36	-84.843
37	-75.8946
38	-77.5118
39	-82.5089
40	-79.9571
41	-97.3348
42	-82.7899
43	-94.794
44	-91.4612
45	-85.6222
46	-79.1066
47	-90.0743
48	-89.3831
49	-78.9755
50	-76.6168
51	-79.4285
52	-87.2253
53	-82.5102
54	-79.257
55	-81.9782
56	-82.6363
57	-84.8927
58	-83.4731
59	-83.101
60	-85.8038
61	-86.0458
62	-81.8165
63	-92.8268
64	-97.9961
65	-89.8533
66	-86.9284
67	-90.8885
68	-86.5049
69	-104.4385
70	-86.4668
71	-86.5625
72	-84.3798
73	-88.813
74	-93.7408
75	-105.4296
76	-87.7837
77	-95.2467
78	-98.2416
79	-91.05
80	-92.8709
81	-89.2869
82	-91.2017
83	-93.0159
84	-100.2277
85	-93.8805
86	-86.7683
87	-88.6513
