# Supplementary material for: Characterization of Path Loss and Large-Scale Fading for Rapid Intervention Team Communication in Underground Parking Garages
Source: Sensors (Basel). 2019 May 28;19(11):2431. doi: 10.3390/s19112431 (PMC6603753; doi:10.3390/s19112431)
Supplement: Supplementary file 1 [file sensors-19-02431-s001.zip › Data Depository/FW_LR_NearlyFull.txt]

Distance[m]	Signal Loss[dB]
0.3	-43.80934
0.6	-43.90976
0.9	-44.01947
1.2	-44.527378
1.5	-46.070482
1.8	-46.55352
2.1	-53.64113
2.4	-49.94405
2.7	-50.23865
3	-51.56467
3.3	-51.93227
3.6	-51.41678
3.9	-51.71787
4.2	-49.90855
4.5	-50.57642
4.8	-53.31848
5.1	-66.5101
5.4	-53.33232
5.7	-56.2728
6	-58.4779
6.3	-54.21896
6.6	-52.46878
6.9	-54.06922
7.2	-53.23233
7.5	-55.6306
7.8	-50.65196
8.1	-61.9041
8.4	-54.18565
8.7	-64.7003
9	-57.7647
9.3	-65.6037
9.6	-59.4409
9.9	-62.0596
10	-60.1329
10.5	-68.8874
11	-74.6736
11.5	-73.2512
12	-59.0116
12.5	-62.1673
13	-66.0097
13.5	-60.354
14	-63.2097
14.5	-58.9539
15	-73.5307
15.5	-75.1306
16	-76.5685
16.5	-87.3414
17	-67.0245
17.5	-63.1267
18	-60.8546
18.5	-61.4285
19	-60.0577
19.5	-76.7875
20	-73.9171
21	-81.9594
22	-77.0804
23	-68.5977
24	-66.7574
25	-70.5308
26	-69.7353
27	-74.4515
28	-84.0917
29	-75.7347
30	-70.0841
31	-69.1392
32	-75.7345
33	-73.3401
34	-75.4616
35	-75.5
36	-78.1434
37	-85.8385
38	-73.7727
39	-75.8315
40	-78.0902
41	-83.119
42	-79.475
43	-91.0768
44	-78.342
45	-80.2343
46	-76.3968
47	-77.9272
48	-81.8628
49	-85.0186
50	-76.0239
51	-79.7755
52	-86.9615
53	-81.4409
54	-76.2941
55	-77.4342
56	-77.4535
57	-75.8521
58	-80.1024
59	-77.1729
60	-77.9633
61	-79.6035
62	-78.5418
63	-81.037
64	-84.4609
65	-83.927
66	-82.3662
67	-84.3688
68	-81.3857
69	-84.5127
70	-83.7596
71	-83.8138
72	-81.2777
73	-92.9659
74	-88.7936
75	-88.2755
76	-82.9862
77	-85.7655
78	-94.1015
79	-86.222
80	-84.064
81	-85.472
82	-84.2632
83	-88.9021
84	-93.6581
85	-87.6394
86	-85.7932
87	-95.5491
