# Supplementary material for: Characterization of Path Loss and Large-Scale Fading for Rapid Intervention Team Communication in Underground Parking Garages
Source: Sensors (Basel). 2019 May 28;19(11):2431. doi: 10.3390/s19112431 (PMC6603753; doi:10.3390/s19112431)
Supplement: Supplementary file 1 [file sensors-19-02431-s001.zip › Data Depository/OW_LR_NearlyEmpty.txt]

Distance[m]	Signal Loss[dB]
0.3	-43.73541
0.6	-44.805905
0.9	-44.785448
1.2	-44.964595
1.5	-44.702284
1.8	-49.65572
2.1	-47.74296
2.4	-48.50754
2.7	-52.29915
3	-51.07117
3.3	-49.38208
3.6	-56.1232
3.9	-56.3006
4.2	-59.0721
4.5	-56.7455
4.8	-55.46262
5.1	-57.2643
5.4	-62.6998
5.7	-77.5398
6	-56.7987
6.3	-72.9749
6.6	-61.2337
6.9	-63.8029
7.2	-75.009
7.5	-56.5314
7.8	-63.0757
8.1	-60.5523
8.4	-57.4939
8.7	-60.8592
9	-63.0178
9.3	-62.5798
9.6	-66.7254
9.9	-59.253
10	-59.6132
10.5	-60.862
11	-59.4117
11.5	-68.2642
12	-67.9306
12.5	-61.3659
13	-64.0319
13.5	-68.3583
14	-69.8391
14.5	-77.6797
15	-74.8016
15.5	-71.4737
16	-88.3156
16.5	-78.4483
17	-71.8955
17.5	-75.491
18	-72.1781
18.5	-73.6846
19	-73.1567
19.5	-81.1049
20	-74.6336
21	-74.686
22	-72.1806
23	-69.0344
24	-73.0944
25	-69.9083
26	-67.4408
27	-71.8668
28	-66.4368
29	-69.4429
30	-71.9438
31	-69.2929
32	-65.2828
33	-71.9939
