# Supplementary material for: Characterization of Path Loss and Large-Scale Fading for Rapid Intervention Team Communication in Underground Parking Garages
Source: Sensors (Basel). 2019 May 28;19(11):2431. doi: 10.3390/s19112431 (PMC6603753; doi:10.3390/s19112431)
Supplement: Supplementary file 1 [file sensors-19-02431-s001.zip › Data Depository/ST2.txt]

Distance[m]	Signal Loss[dB]
0.3	-44.865002
0.6	-45.981031
0.8	-43.87607
1.08	-59.6122
1.36	-47.71929
1.64	-47.93301
1.92	-56.4067
2.2	-51.78622
2.48	-56.1377
2.76	-53.5667
3.04	-60.4286
3.32	-62.0408
3.62	-58.247
3.92	-55.7138
4.12	-61.1831
4.4	-66.2211
4.68	-66.4937
4.96	-65.0359
5.24	-66.8995
5.52	-68.7436
5.8	-67.5243
6.08	-87.7084
6.36	-62.9575
6.64	-58.4986
6.94	-68.8036
7.24	-71.595
7.54	-64.0579
7.84	-64.6132
8.14	-59.9962
8.44	-63.3505
8.74	-61.3717
9.04	-73.543
9.34	-63.3467
