# Supplementary material for: Characterization of Path Loss and Large-Scale Fading for Rapid Intervention Team Communication in Underground Parking Garages
Source: Sensors (Basel). 2019 May 28;19(11):2431. doi: 10.3390/s19112431 (PMC6603753; doi:10.3390/s19112431)
Supplement: Supplementary file 1 [file sensors-19-02431-s001.zip › Data Depository/WIC_HR.txt]

Distance[m]	Signal Loss[dB]
2.0	-51.11308
2.05	-55.8157
2.1	-53.16781
2.15	-54.51675
2.2	-55.37892
2.25	-52.29721
2.3	-57.8412
2.35	-57.2902
2.4	-51.93199
2.45	-49.30399
2.5	-52.00748
2.55	-52.41108
2.6	-50.74758
2.65	-56.0109
2.7	-76.7372
2.75	-62.8175
2.8	-55.8675
2.85	-53.4278
2.9	-62.4793
2.95	-54.62942
3.0	-50.03325
3.05	-47.67345
3.1	-47.81759
3.15	-48.25722
3.2	-51.67541
3.25	-55.6509
3.3	-49.69272
3.35	-48.17072
3.4	-48.381
3.45	-49.90869
3.5	-57.4792
3.55	-59.8453
3.6	-53.90053
3.65	-49.14881
3.7	-48.22547
3.75	-50.01345
3.8	-54.66438
3.85	-73.9471
3.9	-59.7878
3.95	-54.89455
4.0	-52.14098
4.05	-53.12477
4.1	-54.1718
4.15	-57.3983
4.2	-61.263
4.25	-57.3764
4.3	-56.3603
4.35	-60.9612
4.4	-60.0859
4.45	-56.5502
4.5	-56.723
4.55	-58.1946
4.6	-65.086
4.65	-62.5724
4.7	-56.6094
4.75	-55.09124
4.8	-54.12171
4.85	-55.32976
4.9	-57.2099
4.95	-54.77877
5.0	-59.3243
5.05	-64.7398
5.1	-80.0579
5.15	-60.6488
5.2	-60.5176
5.25	-60.4151
5.3	-57.9917
5.35	-56.4256
5.4	-57.4796
5.45	-55.8037
5.5	-56.9761
5.55	-63.1441
5.6	-60.5917
5.65	-61.6371
5.7	-57.7448
5.75	-58.1501
5.8	-57.1429
5.85	-58.281
5.9	-57.2664
5.95	-58.0873
6.0	-61.0418
6.05	-60.8507
6.1	-61.8524
6.15	-66.0075
6.2	-63.3767
6.25	-62.3493
6.3	-64.5753
6.35	-67.0889
6.4	-64.0155
6.45	-59.5113
6.5	-56.78
6.55	-57.7324
6.6	-56.9804
6.65	-56.696
6.7	-55.5309
6.75	-57.0904
6.8	-54.38703
6.85	-59.0177
6.9	-61.3879
6.95	-57.0221
7.0	-57.0023
7.05	-64.3765
7.1	-62.9246
7.15	-64.5038
7.2	-67.2048
7.25	-67.0628
7.3	-74.8672
7.35	-64.5531
7.4	-62.0447
7.45	-61.7205
7.5	-62.3395
7.55	-60.4562
7.6	-58.7065
7.65	-58.6302
7.7	-56.9831
7.75	-59.7976
7.8	-59.7629
7.85	-60.5686
7.9	-60.1174
7.95	-61.7758
8.0	-67.8336
8.05	-64.7488
8.1	-59.9456
8.15	-59.1935
8.2	-68.6115
8.25	-63.5079
8.3	-55.21916
8.35	-54.50348
8.4	-56.6981
8.45	-57.8221
8.5	-56.1626
8.55	-58.4211
8.6	-57.766
8.65	-57.3768
8.7	-56.7897
8.75	-56.8748
8.8	-56.7989
8.85	-58.112
8.9	-57.3854
8.95	-56.4255
9.0	-57.0009
9.05	-57.7806
9.1	-63.2744
9.15	-58.676
9.2	-59.2413
9.25	-58.4007
9.3	-57.364
9.35	-59.2212
9.4	-58.9787
9.45	-60.0692
9.5	-58.9238
9.55	-59.7877
9.6	-61.9321
9.65	-62.9843
9.7	-62.2193
9.75	-67.5311
9.8	-62.7907
9.85	-60.5477
9.9	-60.6959
9.95	-60.0937
10.0	-60.5929
10.05	-61.2667
10.1	-63.8828
10.15	-67.2539
10.2	-63.3131
10.25	-67.2007
10.3	-69.3183
10.35	-68.2225
10.4	-66.0093
10.45	-69.2332
10.5	-72.2109
10.55	-71.7155
10.6	-69.1593
10.65	-66.6516
10.7	-66.3367
10.75	-63.847
10.8	-67.0202
10.85	-69.3309
10.9	-64.6912
10.95	-67.4913
11.0	-76.3606
11.05	-72.4467
11.1	-68.2713
11.15	-64.0881
11.2	-66.0761
11.25	-66.6223
11.3	-65.331
11.35	-70.1363
11.4	-65.0151
11.45	-68.3629
11.5	-67.5634
11.55	-66.2172
11.6	-71.3054
11.65	-68.0507
11.7	-69.2723
11.75	-68.7483
11.8	-67.8961
11.85	-66.3122
11.9	-65.4608
11.95	-68.9832
12.0	-66.145
12.05	-64.3769
12.1	-62.5431
12.15	-63.2909
12.2	-62.0479
12.25	-61.5501
12.3	-64.2206
12.35	-62.0019
12.4	-63.9308
12.45	-64.5438
12.5	-62.3567
12.55	-60.946
12.6	-62.4279
12.65	-63.9861
12.7	-62.3955
12.75	-61.6437
12.8	-61.522
12.85	-61.787
12.9	-61.5462
12.95	-60.3842
13.0	-61.0305
13.05	-59.7003
13.1	-61.5662
13.15	-60.8355
13.2	-64.4322
13.25	-61.9166
13.3	-63.5433
13.35	-61.7431
13.4	-62.1911
13.45	-62.8231
13.5	-64.7467
13.55	-63.9436
13.6	-64.22
13.65	-62.6144
13.7	-63.4902
13.75	-65.3937
13.8	-67.1391
13.85	-65.9682
13.9	-63.4565
13.95	-65.708
14.0	-66.8091
14.05	-67.644
14.1	-64.3286
14.15	-64.5477
14.2	-64.8681
14.25	-64.0991
14.3	-64.6385
14.35	-65.1586
14.4	-62.0354
14.45	-61.5619
14.5	-60.6731
14.55	-61.6598
14.6	-61.4738
14.65	-61.2346
14.7	-59.8523
14.75	-60.3327
14.8	-59.9885
14.85	-59.8971
14.9	-59.8264
14.95	-58.9129
15.0	-59.7604
15.05	-59.9247
15.1	-59.1791
15.15	-59.4798
15.2	-59.4842
15.25	-59.9275
15.3	-59.4712
15.35	-60.8522
15.4	-61.7636
15.45	-62.2038
15.5	-63.4679
15.55	-65.2304
15.6	-63.0112
15.65	-62.1425
15.7	-60.7533
15.75	-63.8044
15.8	-62.2789
15.85	-61.6609
15.9	-62.8968
15.95	-65.6062
16.0	-65.7448
16.05	-65.0904
16.1	-66.9235
16.15	-69.5625
16.2	-68.7668
16.25	-68.9091
16.3	-70.4263
16.35	-72.0936
16.4	-69.3913
16.45	-67.1742
16.5	-70.3241
16.55	-70.4642
16.6	-77.3725
16.65	-71.7144
16.7	-69.4309
16.75	-72.623
16.8	-70.238
16.85	-72.7204
16.9	-72.3643
16.95	-78.3572
17.0	-78.6645
17.05	-81.9839
17.1	-82.0225
17.15	-74.7203
17.2	-76.3319
17.25	-72.1463
17.3	-74.8346
17.35	-71.3011
17.4	-80.2849
17.45	-75.2564
17.5	-76.9283
17.55	-75.3254
17.6	-74.6195
17.65	-72.8262
17.7	-71.2925
17.75	-71.0755
17.8	-68.5074
17.85	-70.2364
17.9	-73.1322
17.95	-70.8289
18.0	-69.5186
18.05	-73.1634
18.1	-69.2433
18.15	-70.5306
18.2	-69.2334
18.25	-71.1684
18.3	-70.8409
18.35	-68.5486
18.4	-72.1194
18.45	-70.6232
18.5	-64.9345
18.55	-69.7882
18.6	-73.6443
18.65	-68.0191
18.7	-67.4111
18.75	-69.2066
18.8	-67.2735
18.85	-65.8423
18.9	-64.875
18.95	-69.2828
19.0	-67.4372
19.05	-64.0537
19.1	-67.5771
19.15	-66.6257
19.2	-66.277
19.25	-65.4798
19.3	-64.4876
19.35	-63.4861
19.4	-63.773
19.45	-65.0166
19.5	-67.4372
19.55	-66.5291
19.6	-64.8521
19.65	-64.8993
19.7	-65.3858
19.75	-65.8065
19.8	-64.9333
19.85	-65.6401
19.9	-64.5704
19.95	-66.6763
20.0	-67.3949
20.05	-66.3748
20.1	-65.2413
20.15	-66.0499
20.2	-63.9845
20.25	-66.7773
20.3	-65.5174
20.35	-67.5896
20.4	-65.1124
20.45	-66.5244
20.5	-65.2725
20.55	-64.3442
20.6	-63.715
20.65	-62.5975
20.7	-63.3524
20.75	-64.4777
20.8	-65.4127
20.85	-66.5932
20.9	-67.0228
20.95	-68.529
21.0	-67.809
21.05	-67.4752
21.1	-69.6997
21.15	-68.0087
21.2	-65.3639
21.25	-64.4843
21.3	-64.4286
21.35	-63.8866
21.4	-65.4855
21.45	-67.3379
21.5	-68.5873
21.55	-66.5714
21.6	-67.2533
21.65	-67.519
21.7	-68.8567
21.75	-67.5503
21.8	-68.2929
21.85	-67.6963
21.9	-67.1399
21.95	-69.1406
22.0	-69.1869
22.05	-68.7996
22.1	-68.0378
22.15	-67.6843
22.2	-66.5996
22.25	-67.3274
22.3	-65.4504
22.35	-67.4397
22.4	-70.7247
22.45	-68.4599
22.5	-66.4861
22.55	-71.9077
22.6	-72.8214
22.65	-69.0516
22.7	-70.4395
22.75	-73.7198
22.8	-72.0143
22.85	-70.5081
22.9	-74.8005
22.95	-77.5938
23.0	-75.5798
23.05	-75.0843
23.1	-75.7224
23.15	-75.1561
23.2	-72.4692
23.25	-71.9433
23.3	-76.1511
23.35	-76.8371
23.4	-74.2956
23.45	-73.8881
23.5	-75.3836
23.55	-77.672
23.6	-70.9906
23.65	-73.2098
23.7	-71.5658
23.75	-67.485
23.8	-69.0365
23.85	-68.1361
23.9	-68.0124
23.95	-67.7966
24.0	-70.2629
24.05	-71.4919
24.1	-72.2515
24.15	-70.4822
24.2	-70.2301
24.25	-70.9133
24.3	-69.6272
24.35	-68.0226
24.4	-67.6156
24.45	-67.2228
24.5	-65.7358
24.55	-67.5639
24.6	-68.9446
24.65	-68.518
24.7	-68.2088
24.75	-67.2591
24.8	-66.7619
24.85	-67.4199
24.9	-66.1127
24.95	-65.7385
25.0	-66.627
25.05	-67.3308
25.1	-68.0307
25.15	-68.0989
25.2	-66.7533
25.25	-68.3522
25.3	-68.2386
25.35	-68.9286
25.4	-69.6326
25.45	-69.9065
25.5	-71.747
25.55	-71.2976
25.6	-70.2768
25.65	-67.5385
25.7	-67.3103
25.75	-67.5183
25.8	-68.4412
25.85	-69.7468
25.9	-70.022
25.95	-71.8752
26.0	-69.4794
26.05	-70.0458
26.1	-69.4061
26.15	-70.1153
26.2	-68.1318
26.25	-67.4755
26.3	-66.6681
26.35	-67.8459
26.4	-67.5875
26.45	-67.2653
26.5	-67.3155
26.55	-67.8005
26.6	-66.333
26.65	-66.2921
26.7	-66.0863
26.75	-67.8687
26.8	-66.6771
26.85	-67.3106
26.9	-66.6032
26.95	-66.3849
27.0	-67.0674
27.05	-68.0493
27.1	-67.4162
27.15	-65.7549
27.2	-68.53
27.25	-68.62
27.3	-66.4335
27.35	-66.8702
27.4	-67.4227
27.45	-70.1583
27.5	-66.664
27.55	-68.5344
27.6	-69.3524
27.65	-67.1086
27.7	-67.0605
27.75	-70.3134
27.8	-71.2625
27.85	-70.964
27.9	-68.5112
27.95	-68.3399
28.0	-71.4664
28.05	-74.5122
28.1	-69.7472
28.15	-65.7303
28.2	-68.1138
28.25	-68.5117
28.3	-68.147
28.35	-69.5567
28.4	-73.5045
28.45	-71.8178
28.5	-69.6856
28.55	-69.7976
28.6	-71.3271
28.65	-70.5497
28.7	-69.3285
28.75	-68.9532
28.8	-71.5605
28.85	-73.0775
28.9	-75.1389
28.95	-75.1897
29.0	-71.1577
29.05	-69.7559
29.1	-68.854
29.15	-67.3315
29.2	-67.9901
29.25	-69.9741
29.3	-69.2826
29.35	-70.5748
29.4	-74.0061
29.45	-78.4276
29.5	-80.8416
29.55	-76.9425
29.6	-77.9863
29.65	-78.9424
29.7	-75.459
29.75	-74.3074
29.8	-74.3971
29.85	-72.7026
29.9	-72.8488
29.95	-71.3255
30.0	-71.6832
30.05	-72.6345
30.1	-72.4372
30.15	-71.7385
30.2	-73.7781
30.25	-72.1018
30.3	-70.984
30.35	-68.8627
30.4	-72.0076
30.45	-71.9795
30.5	-72.3021
30.55	-70.7943
30.6	-72.0523
30.65	-70.9945
30.7	-70.6622
30.75	-73.3047
30.8	-72.0332
30.85	-74.7977
30.9	-78.1155
30.95	-77.1709
31.0	-75.8292
31.05	-76.335
31.1	-76.2248
31.15	-73.7289
31.2	-75.3705
31.25	-73.9318
31.3	-77.1776
31.35	-76.4405
31.4	-74.8105
31.45	-72.6446
31.5	-71.0378
31.55	-71.6407
31.6	-71.6909
31.65	-72.8117
31.7	-72.2308
31.75	-72.9434
31.8	-72.1635
31.85	-72.6219
31.9	-71.2605
31.95	-71.8452
32.0	-69.9735
32.05	-71.6594
32.1	-70.0129
32.15	-70.5887
32.2	-69.7495
32.25	-72.2902
32.3	-71.9485
32.35	-70.023
32.4	-69.5832
32.45	-70.8663
32.5	-69.4852
32.55	-70.4927
32.6	-69.7614
32.65	-70.4331
32.7	-71.7621
32.75	-74.2662
32.8	-71.7871
32.85	-72.5619
32.9	-75.3029
32.95	-73.442
33.0	-70.9161
33.05	-68.8886
33.1	-70.7288
33.15	-72.7567
33.2	-72.5173
33.25	-71.3156
33.3	-70.8748
33.35	-73.6878
33.4	-73.6835
33.45	-71.2311
33.5	-71.6858
33.55	-72.8578
33.6	-74.4458
33.65	-74.5521
33.7	-74.3219
33.75	-74.6979
33.8	-76.9899
33.85	-74.2207
33.9	-71.9328
33.95	-71.448
34.0	-70.7011
34.05	-70.6236
34.1	-71.473
34.15	-71.5923
34.2	-74.2176
34.25	-73.2655
34.3	-70.041
34.35	-71.6374
34.4	-71.0173
34.45	-69.9676
34.5	-69.4449
34.55	-72.5411
34.6	-71.9492
34.65	-72.6335
34.7	-73.8346
34.75	-74.4634
34.8	-71.6787
34.85	-72.3406
34.9	-70.391
34.95	-71.1492
35.0	-72.6161
35.05	-71.5428
35.1	-72.6549
35.15	-74.1368
35.2	-71.3364
35.25	-71.3585
35.3	-72.9113
35.35	-70.2788
35.4	-70.7329
35.45	-70.7436
35.5	-70.7968
35.55	-71.4352
35.6	-74.3445
35.65	-72.3098
35.7	-71.159
35.75	-71.2076
35.8	-71.8465
35.85	-69.388
35.9	-68.884
35.95	-70.2999
36.0	-69.3304
36.05	-70.4677
36.1	-71.7233
36.15	-73.4791
36.2	-71.4429
36.25	-76.4912
36.3	-66.8591
36.35	-67.3239
36.4	-70.4319
36.45	-80.0554
36.5	-70.388
36.55	-68.632
36.6	-71.3087
36.65	-88.0697
36.7	-73.4918
36.75	-69.9319
36.8	-69.5293
36.85	-71.0583
36.9	-80.6008
36.95	-70.5686
37.0	-71.1743
37.05	-72.2892
37.1	-66.8314
37.15	-66.3652
37.2	-65.8329
37.25	-65.6862
37.3	-66.3234
37.35	-68.5435
37.4	-68.8978
37.45	-67.9458
37.5	-67.3441
37.55	-68.105
37.6	-70.5384
37.65	-76.2154
37.7	-74.5567
37.75	-72.229
37.8	-79.3253
37.85	-77.8748
37.9	-73.6805
37.95	-75.2836
38.0	-84.2368
38.05	-97.0254
38.1	-92.9468
38.15	-94.838
38.2	-85.9989
38.25	-78.9696
38.3	-75.0736
38.35	-74.4817
38.4	-74.567
38.45	-72.2241
38.5	-70.9048
38.55	-70.9768
38.6	-73.7216
38.65	-83.5132
38.7	-76.4418
38.75	-74.1482
38.8	-78.0822
38.85	-76.6793
38.9	-76.9881
38.95	-78.1709
39.0	-74.6007
39.05	-72.2718
39.1	-71.8075
39.15	-73.0231
39.2	-73.6808
39.25	-75.2285
39.3	-74.6927
39.35	-71.9028
39.4	-72.0265
39.45	-71.4768
39.5	-68.9247
39.55	-69.9964
39.6	-71.0451
39.65	-70.4485
39.7	-69.9794
39.75	-70.1262
39.8	-68.3523
39.85	-69.8738
39.9	-73.0394
39.95	-73.5362
40.0	-73.0043
40.05	-74.6645
40.1	-74.8041
40.15	-70.2146
40.2	-69.9008
40.25	-72.2551
40.3	-72.8075
40.35	-71.9911
40.4	-70.3623
40.45	-71.7029
40.5	-76.0577
40.55	-73.9839
40.6	-75.3264
40.65	-79.3995
40.7	-74.3471
40.75	-83.3376
40.8	-92.951
40.85	-84.5955
40.9	-90.5192
40.95	-89.2217
41.0	-82.0175
41.05	-75.9297
41.1	-72.6909
41.15	-76.7559
41.2	-78.4325
41.25	-74.8538
41.3	-78.4702
41.35	-80.5024
41.4	-77.838
41.45	-78.3498
41.5	-88.0929
41.55	-81.2726
41.6	-86.6
41.65	-80.4182
41.7	-84.1149
41.75	-82.9595
41.8	-87.2268
41.85	-80.7931
41.9	-77.5685
41.95	-76.0585
42.0	-78.838
42.05	-79.8877
42.1	-79.2484
42.15	-78.9321
42.2	-79.4211
42.25	-79.3338
42.3	-81.2026
42.35	-81.2292
42.4	-81.5816
42.45	-77.2337
42.5	-78.2696
42.55	-79.499
42.6	-76.2517
42.65	-77.3517
42.7	-80.734
42.75	-75.7142
42.8	-75.2683
42.85	-79.6938
42.9	-74.564
42.95	-72.0115
43.0	-74.3994
43.05	-75.363
43.1	-75.8817
43.15	-77.1651
43.2	-77.7402
43.25	-75.527
43.3	-78.7641
43.35	-79.5588
43.4	-77.7321
43.45	-79.4153
43.5	-82.4307
43.55	-80.6904
43.6	-76.6124
43.65	-79.5721
43.7	-75.0553
43.75	-77.8003
43.8	-81.7525
43.85	-80.7145
43.9	-79.2869
43.95	-78.3078
44.0	-80.7249
44.05	-76.252
44.1	-77.543
44.15	-79.6081
44.2	-85.5172
44.25	-82.8212
44.3	-84.7
44.35	-75.3803
44.4	-74.226
44.45	-79.0619
44.5	-80.9726
44.55	-74.8889
44.6	-77.9978
44.65	-75.0204
44.7	-74.0122
44.75	-75.8185
44.8	-74.285
44.85	-81.2955
44.9	-79.5429
44.95	-79.3343
45.0	-78.3373
45.05	-76.6001
45.1	-79.242
45.15	-76.1417
45.2	-72.3021
45.25	-71.0818
45.3	-77.1151
45.35	-77.2631
45.4	-74.5545
45.45	-73.7296
45.5	-71.7888
45.55	-76.655
45.6	-88.1727
45.65	-85.858
45.7	-89.1829
45.75	-105.2082
45.8	-86.5745
45.85	-80.4137
45.9	-83.8629
45.95	-87.6928
46.0	-81.4174
46.05	-83.8769
46.1	-84.7277
46.15	-82.9522
46.2	-81.4223
46.25	-87.6893
46.3	-77.3691
46.35	-77.1653
46.4	-81.3641
46.45	-82.6499
46.5	-91.5009
46.55	-80.4743
46.6	-81.8934
46.65	-77.0581
46.7	-78.2475
46.75	-82.303
46.8	-85.8722
46.85	-89.5822
46.9	-80.8921
46.95	-76.7117
47.0	-78.8032
47.05	-78.9713
47.1	-87.1708
47.15	-74.5548
47.2	-84.8984
47.25	-82.6203
47.3	-84.3071
47.35	-90.8557
47.4	-78.6577
47.45	-74.8405
47.5	-77.0638
47.55	-78.4708
47.6	-76.7126
47.65	-74.5559
47.7	-75.9647
47.75	-79.3942
47.8	-74.9269
47.85	-80.678
47.9	-80.9722
47.95	-77.3737
48.0	-75.1837
48.05	-76.2556
48.1	-76.988
48.15	-74.6038
48.2	-73.4454
48.25	-73.4096
48.3	-73.4982
48.35	-72.4646
48.4	-74.1567
48.45	-72.9338
48.5	-74.0692
48.55	-80.7707
48.6	-77.4515
48.65	-79.5488
48.7	-76.1846
48.75	-76.2941
48.8	-75.7673
48.85	-75.8919
48.9	-79.4508
48.95	-76.5306
49.0	-78.4884
49.05	-84.6083
49.1	-83.0468
49.15	-80.6571
49.2	-78.2139
49.25	-82.6565
49.3	-91.6036
49.35	-90.8951
49.4	-102.3595
49.45	-89.7131
49.5	-85.7348
49.55	-80.8678
49.6	-79.8425
49.65	-78.0223
49.7	-78.0576
49.75	-77.5576
49.8	-79.0199
49.85	-84.189
49.9	-75.5788
49.95	-78.7324
50.0	-88.7481
50.05	-81.8996
50.1	-90.2067
50.15	-84.7195
50.2	-86.0358
50.25	-81.1199
50.3	-88.3422
50.35	-93.2274
50.4	-86.6991
50.45	-85.1526
50.5	-84.4635
50.55	-85.6922
50.6	-88.9256
50.65	-87.6372
50.7	-78.4621
50.75	-79.0607
50.8	-74.6315
50.85	-76.477
50.9	-75.9464
50.95	-80.0843
51.0	-81.2297
51.05	-78.5505
51.1	-90.8605
51.15	-81.2197
51.2	-81.6935
51.25	-80.81
51.3	-75.1814
51.35	-83.8249
51.4	-75.9214
51.45	-75.9231
51.5	-80.8508
51.55	-75.5904
51.6	-77.5726
51.65	-77.1314
51.7	-75.4486
51.75	-74.1136
51.8	-74.925
51.85	-78.0222
51.9	-76.599
51.95	-77.763
52.0	-77.2366
52.05	-83.6177
52.1	-78.8147
52.15	-86.7281
52.2	-85.4236
52.25	-87.2331
52.3	-81.0365
52.35	-84.0655
52.4	-82.2874
52.45	-80.8758
52.5	-84.4852
52.55	-78.475
52.6	-83.3632
52.65	-79.6996
52.7	-78.801
52.75	-84.9041
52.8	-77.8672
52.85	-79.7072
52.9	-80.1796
52.95	-81.2137
53.0	-77.6738
53.05	-82.175
53.1	-90.1881
53.15	-80.6493
53.2	-83.2077
53.25	-81.8641
53.3	-77.6269
53.35	-77.779
53.4	-74.515
53.45	-74.1561
53.5	-77.8222
53.55	-75.0411
53.6	-77.5643
53.65	-76.0723
53.7	-80.2651
53.75	-77.857
53.8	-78.0396
53.85	-84.2168
