# Supplementary material for: Characterization of Path Loss and Large-Scale Fading for Rapid Intervention Team Communication in Underground Parking Garages
Source: Sensors (Basel). 2019 May 28;19(11):2431. doi: 10.3390/s19112431 (PMC6603753; doi:10.3390/s19112431)
Supplement: Supplementary file 1 [file sensors-19-02431-s001.zip › Data Depository/WOC_HR.txt]

Distance[m]	Signal Loss[dB]
2.0	-49.55053
2.05	-52.41119
2.1	-55.5176
2.15	-60.5623
2.2	-71.261
2.25	-63.5622
2.3	-57.0736
2.35	-52.59224
2.4	-52.32924
2.45	-55.5652
2.5	-56.5286
2.55	-55.6186
2.6	-55.15284
2.65	-58.2459
2.7	-63.7084
2.75	-74.5268
2.8	-58.2977
2.85	-56.0878
2.9	-53.76351
2.95	-57.5937
3.0	-54.81798
3.05	-57.6848
3.1	-58.5009
3.15	-55.5817
3.2	-54.90264
3.25	-56.0506
3.3	-56.83
3.35	-68.194
3.4	-59.589
3.45	-54.72077
3.5	-55.6604
3.55	-55.9249
3.6	-55.8513
3.65	-63.0674
3.7	-64.29
3.75	-59.5936
3.8	-60.7486
3.85	-64.125
3.9	-66.3215
3.95	-59.0454
4.0	-56.0291
4.05	-55.44329
4.1	-57.0164
4.15	-64.3321
4.2	-70.938
4.25	-66.3988
4.3	-57.499
4.35	-55.09912
4.4	-55.8768
4.45	-58.0387
4.5	-65.9983
4.55	-67.7773
4.6	-59.0704
4.65	-57.7976
4.7	-55.44797
4.75	-54.90081
4.8	-54.94315
4.85	-55.41814
4.9	-58.0757
4.95	-65.2511
5.0	-63.0674
5.05	-70.0389
5.1	-62.9419
5.15	-62.7192
5.2	-60.1468
5.25	-62.4171
5.3	-56.2361
5.35	-55.36535
5.4	-54.39566
5.45	-54.88003
5.5	-54.26056
5.55	-56.1261
5.6	-54.01196
5.65	-53.33027
5.7	-54.18053
5.75	-53.62109
5.8	-55.41268
5.85	-57.4357
5.9	-56.0042
5.95	-60.8815
6.0	-63.7309
6.05	-70.0005
6.1	-69.6678
6.15	-65.0694
6.2	-67.2458
6.25	-64.4215
6.3	-64.1425
6.35	-67.6191
6.4	-72.3743
6.45	-72.4136
6.5	-72.8104
6.55	-70.2767
6.6	-71.8986
6.65	-71.4873
6.7	-70.5141
6.75	-76.2272
6.8	-72.2486
6.85	-62.5129
6.9	-60.854
6.95	-62.7833
7.0	-63.4516
7.05	-63.1929
7.1	-62.0612
7.15	-67.2465
7.2	-64.2267
7.25	-62.6997
7.3	-76.3842
7.35	-67.049
7.4	-72.2158
7.45	-66.6245
7.5	-64.738
7.55	-61.5967
7.6	-61.5394
7.65	-60.6817
7.7	-59.7542
7.75	-59.0678
7.8	-58.7557
7.85	-60.0582
7.9	-60.6604
7.95	-61.8946
8.0	-63.1223
8.05	-62.3673
8.1	-63.8774
8.15	-65.3484
8.2	-65.4068
8.25	-60.7134
8.3	-61.8623
8.35	-66.0359
8.4	-58.9061
8.45	-61.5562
8.5	-60.908
8.55	-61.3889
8.6	-61.7432
8.65	-61.0223
8.7	-60.089
8.75	-62.5004
8.8	-64.0608
8.85	-60.0479
8.9	-60.3736
8.95	-64.1733
9.0	-59.7116
9.05	-66.0679
9.1	-62.1593
9.15	-64.9835
9.2	-64.0434
9.25	-64.987
9.3	-61.0578
9.35	-60.4581
9.4	-61.5795
9.45	-61.3786
9.5	-59.9891
9.55	-58.3336
9.6	-59.9493
9.65	-57.2122
9.7	-59.6927
9.75	-57.5131
9.8	-58.396
9.85	-58.6771
9.9	-59.1939
9.95	-56.0455
10.0	-57.8642
10.05	-58.1285
10.1	-60.2197
10.15	-60.9119
10.2	-60.0522
10.25	-61.0189
10.3	-63.0355
10.35	-63.8507
10.4	-61.3004
10.45	-67.1814
10.5	-63.8615
10.55	-61.6188
10.6	-61.3663
10.65	-69.0736
10.7	-67.3164
10.75	-67.1577
10.8	-65.6325
10.85	-67.0451
10.9	-71.2454
10.95	-79.015
11.0	-70.5295
11.05	-63.0767
11.1	-66.373
11.15	-68.2655
11.2	-68.5587
11.25	-66.3916
11.3	-71.3774
11.35	-70.7517
11.4	-76.9772
11.45	-75.1933
11.5	-83.3624
11.55	-71.0024
11.6	-68.1012
11.65	-72.9773
11.7	-70.9622
11.75	-72.5311
11.8	-71.1433
11.85	-72.3036
11.9	-81.7958
11.95	-70.6041
12.0	-77.3622
12.05	-79.9316
12.1	-70.3489
12.15	-66.5079
12.2	-62.7868
12.25	-64.5709
12.3	-64.0966
12.35	-62.4337
12.4	-61.76
12.45	-63.516
12.5	-66.1008
12.55	-68.1512
12.6	-67.0063
12.65	-68.4974
12.7	-76.2755
12.75	-67.8037
12.8	-65.8659
12.85	-68.0412
12.9	-67.5708
12.95	-63.1057
13.0	-63.1449
13.05	-65.2075
13.1	-66.0938
13.15	-71.225
13.2	-67.2071
13.25	-69.1398
13.3	-64.4868
13.35	-65.4844
13.4	-66.9869
13.45	-66.5538
13.5	-66.4262
13.55	-64.0882
13.6	-64.3965
13.65	-63.652
13.7	-61.7115
13.75	-63.9553
13.8	-68.0112
13.85	-64.5226
13.9	-65.2776
13.95	-67.2975
14.0	-67.3091
14.05	-64.6451
14.1	-64.9303
14.15	-64.426
14.2	-66.6901
14.25	-68.2688
14.3	-66.5016
14.35	-65.6221
14.4	-67.269
14.45	-64.9989
14.5	-62.6639
14.55	-65.2978
14.6	-68.3002
14.65	-61.6908
14.7	-64.3523
14.75	-65.7629
14.8	-69.0246
14.85	-63.8194
14.9	-63.0554
14.95	-63.6258
15.0	-63.4348
15.05	-63.9446
15.1	-62.9792
15.15	-66.5836
15.2	-67.1611
15.25	-64.1949
15.3	-64.0718
15.35	-63.8644
15.4	-63.8467
15.45	-63.3044
15.5	-62.1429
15.55	-66.0969
15.6	-69.0706
15.65	-66.1214
15.7	-67.4915
15.75	-66.7618
15.8	-68.0729
15.85	-75.5552
15.9	-71.5258
15.95	-71.7148
16.0	-68.9974
16.05	-65.9542
16.1	-70.5475
16.15	-72.4738
16.2	-74.1231
16.25	-95.2502
16.3	-68.9222
16.35	-66.8802
16.4	-69.0041
16.45	-68.3491
16.5	-72.5189
16.55	-71.1845
16.6	-85.4925
16.65	-87.5237
16.7	-74.4615
16.75	-77.8716
16.8	-76.7169
16.85	-69.6725
16.9	-68.7817
16.95	-70.9367
17.0	-74.584
17.05	-73.5802
17.1	-70.8184
17.15	-67.0792
17.2	-71.87
17.25	-74.1622
17.3	-72.8131
17.35	-70.2629
17.4	-74.5856
17.45	-75.1189
17.5	-71.5256
17.55	-79.9735
17.6	-78.4309
17.65	-78.3238
17.7	-101.6491
17.75	-76.4042
17.8	-74.697
17.85	-75.8709
17.9	-79.191
17.95	-84.0078
18.0	-78.8805
18.05	-76.7607
18.1	-85.4298
18.15	-81.4214
18.2	-79.2906
18.25	-81.5292
18.3	-84.3098
18.35	-84.5725
18.4	-89.464
18.45	-80.471
18.5	-80.629
18.55	-85.6542
18.6	-78.4965
18.65	-75.1819
18.7	-76.9205
18.75	-82.2174
18.8	-78.3287
18.85	-75.8039
18.9	-80.1226
18.95	-99.4006
19.0	-82.2927
19.05	-78.781
19.1	-79.3428
19.15	-79.6146
19.2	-77.8461
19.25	-80.5156
19.3	-83.2721
19.35	-88.4016
19.4	-95.075
19.45	-92.589
19.5	-91.6652
19.55	-94.2845
19.6	-92.4784
19.65	-86.4753
19.7	-85.3728
19.75	-90.622
19.8	-94.1241
19.85	-95.8947
19.9	-95.2087
19.95	-105.8602
20.0	-95.5173
20.05	-88.4567
20.1	-84.7821
20.15	-81.6133
20.2	-82.6014
20.25	-87.7878
20.3	-95.2695
20.35	-105.0326
20.4	-100.615
20.45	-100.049
20.5	-100.7549
20.55	-94.1299
20.6	-96.2107
20.65	-93.6696
20.7	-92.2886
20.75	-97.4065
20.8	-97.8515
20.85	-93.9197
20.9	-89.153
20.95	-94.6708
21.0	-93.0949
21.05	-101.5172
21.1	-90.0899
21.15	-91.1975
21.2	-90.3569
21.25	-93.137
21.3	-94.5001
21.35	-99.1844
21.4	-90.7694
21.45	-86.5833
21.5	-87.2446
21.55	-91.5641
21.6	-99.3108
21.65	-88.8064
21.7	-93.7431
21.75	-97.5459
21.8	-91.5258
21.85	-84.7139
21.9	-84.8666
21.95	-86.368
22.0	-99.2571
22.05	-88.3182
22.1	-87.7997
22.15	-96.0421
22.2	-93.9444
22.25	-87.0768
22.3	-88.6062
22.35	-89.5506
22.4	-88.9786
22.45	-85.9428
22.5	-83.8718
22.55	-84.5632
22.6	-86.1225
22.65	-91.7999
22.7	-87.155
22.75	-84.3283
22.8	-86.5402
22.85	-96.1959
22.9	-87.5333
22.95	-88.1973
23.0	-89.0996
23.05	-95.2339
23.1	-86.0713
23.15	-86.2176
23.2	-87.9866
23.25	-89.6495
23.3	-89.0791
23.35	-88.3379
23.4	-89.4425
23.45	-88.8867
23.5	-86.3981
23.55	-86.1884
23.6	-89.5205
23.65	-93.448
23.7	-88.6346
23.75	-88.8913
23.8	-89.8408
23.85	-97.979
23.9	-89.6602
23.95	-87.2924
24.0	-92.162
24.05	-94.9771
24.1	-93.6741
24.15	-92.8073
24.2	-93.2324
24.25	-97.2093
24.3	-87.5401
24.35	-88.2733
24.4	-87.814
24.45	-91.106
24.5	-92.0047
24.55	-94.0784
24.6	-91.9687
24.65	-89.962
24.7	-89.18
24.75	-87.2849
24.8	-88.2683
24.85	-91.843
24.9	-89.1203
24.95	-86.2104
25.0	-86.2471
25.05	-88.8424
25.1	-88.8752
25.15	-87.3781
25.2	-87.504
25.25	-89.0812
25.3	-91.5925
25.35	-91.0432
25.4	-93.7975
25.45	-98.9729
25.5	-91.8391
25.55	-89.9008
25.6	-94.9479
25.65	-100.9809
25.7	-94.403
25.75	-100.1065
25.8	-103.4141
25.85	-91.8682
25.9	-90.676
25.95	-98.4095
26.0	-102.3626
26.05	-91.7232
26.1	-91.9815
26.15	-90.2545
26.2	-91.2377
26.25	-90.7419
26.3	-90.9178
26.35	-99.5612
26.4	-93.6427
26.45	-99.3406
26.5	-102.5216
26.55	-95.9368
26.6	-91.3402
26.65	-90.2103
26.7	-92.5048
26.75	-100.905
26.8	-105.4556
26.85	-98.3346
26.9	-95.0194
26.95	-101.1401
27.0	-97.2364
27.05	-97.9275
27.1	-98.37
27.15	-97.4003
27.2	-97.9582
27.25	-97.5784
27.3	-97.0197
27.35	-102.5078
27.4	-103.5964
27.45	-99.2272
27.5	-95.3388
27.55	-97.3172
27.6	-95.869
27.65	-94.9732
27.7	-98.6568
27.75	-96.6547
27.8	-94.127
27.85	-91.9323
27.9	-95.7035
27.95	-95.4656
28.0	-96.3487
28.05	-97.9541
28.1	-103.7029
28.15	-94.9551
28.2	-95.7805
28.25	-97.0068
28.3	-95.1739
28.35	-96.3575
28.4	-106.1937
28.45	-98.7982
28.5	-94.1202
28.55	-103.9795
28.6	-102.4352
28.65	-93.312
28.7	-94.3608
28.75	-101.2744
28.8	-99.9488
28.85	-97.1271
28.9	-102.2085
28.95	-93.9936
29.0	-90.1774
29.05	-91.5508
29.1	-93.9792
29.15	-99.9124
29.2	-100.9433
29.25	-92.6858
29.3	-98.8973
29.35	-95.1321
29.4	-101.7831
29.45	-98.0285
29.5	-97.6429
29.55	-105.7124
29.6	-99.1516
29.65	-96.3286
29.7	-96.4885
29.75	-91.3095
29.8	-94.9782
29.85	-97.2879
29.9	-117.4537
29.95	-100.3973
30.0	-95.8601
30.05	-102.2385
30.1	-99.9624
30.15	-95.3008
30.2	-92.5604
30.25	-100.0773
30.3	-96.86
30.35	-90.6867
30.4	-92.6303
30.45	-93.6818
30.5	-100.2625
30.55	-106.5692
30.6	-98.4426
30.65	-99.9869
30.7	-98.1356
30.75	-99.2169
30.8	-108.9336
30.85	-105.6624
30.9	-99.4872
30.95	-104.4554
31.0	-105.0349
31.05	-100.8674
31.1	-96.1904
31.15	-96.317
31.2	-100.5183
31.25	-100.32
31.3	-97.6428
31.35	-98.795
31.4	-110.4148
31.45	-101.4465
31.5	-107.0998
31.55	-105.8443
31.6	-107.2753
31.65	-98.5732
31.7	-98.9305
31.75	-104.2786
31.8	-101.1741
31.85	-107.3364
31.9	-99.2432
31.95	-96.6066
32.0	-96.7666
32.05	-100.5127
32.1	-106.8612
32.15	-100.9015
32.2	-99.7707
32.25	-100.3742
32.3	-98.8442
32.35	-97.5274
32.4	-102.7225
32.45	-96.5665
32.5	-93.2057
32.55	-98.43
32.6	-102.9569
32.65	-111.1114
32.7	-105.3188
32.75	-104.7553
32.8	-120.0419
32.85	-105.9731
32.9	-102.9454
32.95	-100.8981
33.0	-98.7739
33.05	-100.4918
33.1	-102.0625
33.15	-100.0488
33.2	-97.6778
33.25	-101.342
33.3	-97.7153
33.35	-100.2812
33.4	-119.9842
33.45	-108.8318
33.5	-102.8572
33.55	-110.062
33.6	-111.3751
33.65	-133.2731
33.7	-102.345
33.75	-102.1259
33.8	-102.7427
33.85	-105.8895
33.9	-100.4038
33.95	-96.7107
34.0	-98.8733
