# Supplementary material for: Characterization of Path Loss and Large-Scale Fading for Rapid Intervention Team Communication in Underground Parking Garages
Source: Sensors (Basel). 2019 May 28;19(11):2431. doi: 10.3390/s19112431 (PMC6603753; doi:10.3390/s19112431)
Supplement: Supplementary file 1 [file sensors-19-02431-s001.zip › Data Depository/ReadMe.txt]

In this directory the data can be found that was used in the writing of the research paper "Characterization of Path Loss and Large-Scale Fading for Rapid Intervention Team Communication in Underground Parking Garages" by Seppe Van Brandt, Robbe Van Thielen, Jo Verhaevert, Hendrik Rogier and Tanja Van Hecke.

The data is stored in multiple ".txt' files, each scenario having its own files. The files and corresponing scenarios are as follows:

FW_HR_NearlyEmpty.txt    -    Free Way scenario, high spatial resolution, in the case that the underground parking garage is nearly empty

FW_LR_NearlyEmpty.txt    -    Free Way scenario, low spatial resolution, in the case that the underground parking garage is nearly empty

FW_LR_NearlyFull.txt    -    Free Way scenario, low spatial resolution, in the case that the underground parking garage is nearly full

OW_LR_NearlyEmpty.txt    -    Obstructed Way scenario, low spatial resolution, in the case that the underground parking garage is nearly empty

OW_LR_NearlyFull.txt    -    Obstructed Way scenario, low spatial resolution, in the case that the underground parking garage is nearly full

WIC_HR.txt    -    Wall & Inner Corner scenario, high spatial resolution, an inner corner is reached at 37.05m. The distance given is the travelled path distance, not the shortest path between TX and Rx.

WOC_HR.txt    -    Wall & Outer Corner scenario, high spatial resolution, an outer corner is reached at 17.05m. The distance given is the travelled path distance, not the shortest path between TX and Rx.

ST1.txt    -    The scenario of a staircase with two 90 degree bends, the two bends are reached at 3.6m and 5.5m.

ST2.txt    -    The scenario of a straight staircase.

The first column consists of the distance travelled by the Rx, away from the Tx. The second column consists of the Signal Loss (expressed in dB) that is measured at that point, the averaging procedure has not yet been performed on these data points.
