# Supplementary material for: Characterization of Path Loss and Large-Scale Fading for Rapid Intervention Team Communication in Underground Parking Garages
Source: Sensors (Basel). 2019 May 28;19(11):2431. doi: 10.3390/s19112431 (PMC6603753; doi:10.3390/s19112431)
Supplement: Supplementary file 1 [file sensors-19-02431-s001.zip › Data Depository/FW_HR_NearlyEmpty.txt]

Distance [m]	Signal Loss [dB]
2	-68.4406
2.05	-50.00841
2.1	-49.72989
2.15	-51.74546
2.2	-57.2479
2.25	-49.48615
2.3	-48.82434
2.35	-50.27886
2.4	-57.5261
2.45	-51.29375
2.5	-51.21079
2.55	-52.96682
2.6	-63.2417
2.65	-59.2549
2.7	-52.23881
2.75	-51.20258
2.8	-53.05995
2.85	-55.31507
2.9	-53.5419
2.95	-52.16508
3	-54.77685
3.05	-55.6834
3.1	-65.2528
3.15	-57.2823
3.2	-57.4635
3.25	-55.48503
3.3	-56.6637
3.35	-63.3939
3.4	-55.6165
3.45	-54.1295
3.5	-52.00099
3.55	-54.57048
3.6	-63.5817
3.65	-64.5593
3.7	-60.3179
3.75	-55.8872
3.8	-55.06573
3.85	-56.4314
3.9	-57.3915
3.95	-56.5746
4	-55.647
4.05	-53.759
4.1	-55.27351
4.15	-53.70825
4.2	-59.032
4.25	-72.0491
4.3	-69.35
4.35	-69.2615
4.4	-59.1967
4.45	-56.8238
4.5	-58.6221
4.55	-57.185
4.6	-59.7248
4.65	-58.3364
4.7	-58.4365
4.75	-57.1304
4.8	-56.2326
4.85	-64.0668
4.9	-67.0775
4.95	-65.0878
5	-59.1388
5.05	-57.2685
5.1	-57.8791
5.15	-61.9103
5.2	-58.6613
5.25	-61.1081
5.3	-59.0274
5.35	-63.268
5.4	-61.7868
5.45	-56.8772
5.5	-62.5482
5.55	-60.8258
5.6	-62.6181
5.65	-67.1425
5.7	-80.0336
5.75	-64.8028
5.8	-71.5479
5.85	-71.325
5.9	-67.0626
5.95	-59.676
6	-59.2997
6.05	-67.2658
6.1	-71.9218
6.15	-67.9633
6.2	-65.118
6.25	-70.5162
6.3	-81.5083
6.35	-68.8854
6.4	-63.6406
6.45	-59.3094
6.5	-56.6838
6.55	-55.5954
6.6	-54.4079
6.65	-55.9715
6.7	-56.9935
6.75	-58.9051
6.8	-59.3327
6.85	-58.9311
6.9	-59.9542
6.95	-57.9342
7	-57.8659
7.05	-57.7589
7.1	-57.8472
7.15	-59.4856
7.2	-58.9105
7.25	-58.6439
7.3	-58.4248
7.35	-56.8562
7.4	-57.4757
7.45	-56.9786
7.5	-58.4357
7.55	-57.325
7.6	-55.4588
7.65	-58.3579
7.7	-60.0325
7.75	-60.3703
7.8	-60.3938
7.85	-56.8671
7.9	-57.8901
7.95	-57.6642
8	-57.3332
8.05	-59.0765
8.1	-60.6283
8.15	-63.3639
8.2	-61.9092
8.25	-61.2567
8.3	-59.0803
8.35	-57.9687
8.4	-56.2352
8.45	-55.5535
8.5	-54.79633
8.55	-56.1423
8.6	-57.0257
8.65	-58.7651
8.7	-57.9097
8.75	-63.3714
8.8	-62.1476
8.85	-61.2486
8.9	-64.0007
8.95	-63.388
9	-69.9969
9.05	-64.1155
9.1	-63.4902
9.15	-66.2536
9.2	-63.8457
9.25	-65.894
9.3	-63.3106
9.35	-66.4012
9.4	-63.5964
9.45	-60.2924
9.5	-66.355
9.55	-60.3658
9.6	-61.5776
9.65	-60.6005
9.7	-63.4971
9.75	-66.1542
9.8	-63.675
9.85	-65.1422
9.9	-62.6012
9.95	-63.5837
10	-61.4849
10.05	-68.5378
10.1	-62.0553
10.15	-62.9404
10.2	-60.7191
10.25	-67.1337
10.3	-64.6558
10.35	-64.3833
10.4	-65.1384
10.45	-67.4534
10.5	-68.4821
10.55	-72.112
10.6	-76.3112
10.65	-76.2948
10.7	-78.0578
10.75	-83.7245
10.8	-75.672
10.85	-74.9484
10.9	-73.2302
10.95	-72.0086
11	-75.7782
11.05	-79.0272
11.1	-74.737
11.15	-69.9935
11.2	-66.217
11.25	-66.1919
11.3	-73.6816
11.35	-68.3984
11.4	-69.423
11.45	-70.8682
11.5	-72.2851
11.55	-83.6445
11.6	-71.0003
11.65	-72.4019
11.7	-82.747
11.75	-74.7864
11.8	-70.6218
11.85	-72.0917
11.9	-70.5323
11.95	-67.7149
12	-67.9971
12.05	-66.488
12.1	-70.0957
12.15	-68.2107
12.2	-67.9974
12.25	-68.1832
12.3	-70.544
12.35	-70.7371
12.4	-67.662
12.45	-71.7878
12.5	-77.8543
12.55	-75.2574
12.6	-79.4807
12.65	-76.5062
12.7	-73.424
12.75	-69.0922
12.8	-70.3907
12.85	-68.6927
12.9	-69.7393
12.95	-68.0014
13	-65.8373
13.05	-65.6769
13.1	-64.6801
13.15	-62.2567
13.2	-61.5588
13.25	-62.7719
13.3	-61.0375
13.35	-63.1225
13.4	-61.7919
13.45	-62.2515
13.5	-61.0527
13.55	-64.1711
13.6	-63.0578
13.65	-66.4353
13.7	-64.5464
13.75	-64.1824
13.8	-63.6937
13.85	-63.1477
13.9	-63.9157
13.95	-65.7084
14	-65.7547
14.05	-66.9868
14.1	-67.3127
14.15	-65.7025
14.2	-71.223
14.25	-72.8379
14.3	-66.6333
14.35	-66.2275
14.4	-70.058
14.45	-67.0749
14.5	-78.8077
14.55	-74.8112
14.6	-68.0301
14.65	-68.9248
14.7	-68.7267
14.75	-65.8011
14.8	-65.6311
14.85	-64.9176
14.9	-69.43
14.95	-69.7144
15	-69.0608
15.05	-72.3966
15.1	-80.2123
15.15	-74.6856
15.2	-69.4374
15.25	-68.8154
15.3	-68.5038
15.35	-67.5642
15.4	-65.976
15.45	-65.9946
15.5	-66.7781
15.55	-65.5049
15.6	-66.9999
15.65	-64.0674
15.7	-64.3469
15.75	-64.5656
15.8	-63.8047
15.85	-62.2973
15.9	-61.517
15.95	-63.864
16	-62.0069
16.05	-64.1397
16.1	-64.0864
16.15	-64.1367
16.2	-62.939
16.25	-66.6716
16.3	-66.2219
16.35	-65.2186
16.4	-64.8774
16.45	-64.0965
16.5	-63.1993
16.55	-65.0031
16.6	-62.905
16.65	-65.1742
16.7	-64.8171
16.75	-67.473
16.8	-68.4444
16.85	-63.9928
16.9	-66.813
16.95	-68.7364
17	-64.6149
17.05	-62.561
17.1	-64.2951
17.15	-63.889
17.2	-66.7257
17.25	-63.2872
17.3	-64.8401
17.35	-74.5789
17.4	-66.7851
17.45	-65.1093
17.5	-67.7046
17.55	-67.5663
17.6	-68.8712
17.65	-74.9215
17.7	-69.6595
17.75	-66.505
17.8	-65.5968
17.85	-65.6597
17.9	-68.7897
17.95	-68.4638
18	-71.9857
18.05	-70.8711
18.1	-73.9742
18.15	-69.9991
18.2	-68.1522
18.25	-65.6872
18.3	-67.3765
18.35	-72.091
18.4	-75.8122
18.45	-73.4415
18.5	-68.9547
18.55	-67.4531
18.6	-69.0635
18.65	-69.6563
18.7	-68.6451
18.75	-66.1661
18.8	-66.1397
18.85	-67.6127
18.9	-68.8849
18.95	-69.1549
19	-66.344
19.05	-69.3089
19.1	-74.0828
19.15	-71.2946
19.2	-70.7401
19.25	-71.0465
19.3	-67.932
19.35	-68.5339
19.4	-68.4292
19.45	-70.5178
19.5	-74.1073
19.55	-73.3898
19.6	-71.3563
19.65	-77.042
19.7	-90.6143
19.75	-74.0776
19.8	-74.9733
19.85	-80.9455
19.9	-78.7885
19.95	-72.8503
20	-77.3693
20.05	-76.5498
20.1	-78.3158
20.15	-93.5991
20.2	-77.5652
20.25	-75.5525
20.3	-72.5279
20.35	-72.5307
20.4	-75.5289
20.45	-78.9772
20.5	-73.1065
20.55	-74.4461
20.6	-72.6998
20.65	-72.197
20.7	-71.0581
20.75	-70.0349
20.8	-73.2176
20.85	-73.8264
20.9	-74.9895
20.95	-78.3865
21	-80.054
21.05	-76.9518
21.1	-73.5102
21.15	-71.5921
21.2	-72.9437
21.25	-70.3342
21.3	-71.4307
21.35	-70.2227
21.4	-69.7764
21.45	-72.5883
21.5	-69.9318
21.55	-69.9418
21.6	-70.4696
21.65	-75.5005
21.7	-74.7314
21.75	-80.9399
21.8	-77.859
21.85	-79.5953
21.9	-77.1289
21.95	-81.6964
22	-77.9986
22.05	-81.4792
22.1	-80.5989
22.15	-83.7275
22.2	-99.6339
22.25	-84.8595
22.3	-76.9685
22.35	-80.0911
22.4	-73.7118
22.45	-72.4977
22.5	-73.8541
22.55	-73.3662
22.6	-76.7826
22.65	-79.1344
22.7	-82.9376
22.75	-92.3885
22.8	-83.5191
22.85	-73.1536
22.9	-75.3783
22.95	-77.4325
23	-69.9575
23.05	-75.9897
23.1	-75.134
23.15	-70.2901
23.2	-73.2884
23.25	-76.0338
23.3	-73.722
23.35	-79.1234
23.4	-77.1228
23.45	-77.2066
23.5	-73.6084
23.55	-73.6704
23.6	-72.0529
23.65	-71.6625
23.7	-70.7732
23.75	-73.8915
23.8	-71.7446
23.85	-71.7496
23.9	-77.8929
23.95	-80.8529
24	-78.0733
24.05	-74.3699
24.1	-77.6417
24.15	-80.1889
24.2	-89.1223
24.25	-98.0188
24.3	-82.9363
24.35	-90.0316
24.4	-82.6257
24.45	-76.9956
24.5	-75.515
24.55	-76.6444
24.6	-85.0244
24.65	-81.302
24.7	-79.6241
24.75	-80.4878
24.8	-89.5113
24.85	-82.3269
24.9	-83.226
24.95	-83.6879
25	-80.3383
25.05	-73.1817
25.1	-75.9028
25.15	-77.8341
25.2	-82.7458
25.25	-78.7225
25.3	-74.9348
25.35	-75.1647
25.4	-74.8314
25.45	-79.498
25.5	-83.5017
25.55	-76.3582
25.6	-75.3207
25.65	-78.4437
25.7	-76.7241
25.75	-78.7573
25.8	-79.0411
25.85	-80.2087
25.9	-78.5719
25.95	-75.0464
26	-76.1499
26.05	-74.4517
26.1	-76.5814
26.15	-88.3444
26.2	-85.7356
26.25	-89.4927
26.3	-85.1786
26.35	-72.0249
26.4	-73.9113
26.45	-78.5894
26.5	-80.9445
26.55	-77.7119
26.6	-75.4274
26.65	-77.3162
26.7	-89.363
26.75	-84.079
26.8	-81.3364
26.85	-83.0994
26.9	-87.5443
26.95	-83.4078
27	-84.8403
27.05	-86.6164
27.1	-80.9934
27.15	-76.4158
27.2	-75.0299
27.25	-75.4485
27.3	-78.109
27.35	-73.1916
27.4	-73.5429
27.45	-72.6277
27.5	-75.6048
27.55	-87.3637
27.6	-78.9854
27.65	-74.8146
27.7	-72.9123
27.75	-75.1003
27.8	-77.8347
27.85	-82.908
27.9	-83.0358
27.95	-81.809
28	-77.1462
28.05	-72.8329
28.1	-75.2138
28.15	-75.1929
28.2	-80.0359
28.25	-78.0978
28.3	-87.7965
28.35	-87.1851
28.4	-78.8458
28.45	-76.2579
28.5	-72.4974
28.55	-74.5482
28.6	-73.5402
28.65	-73.4704
28.7	-73.8273
28.75	-77.8453
28.8	-75.8236
28.85	-81.0881
28.9	-84.0175
28.95	-80.1853
29	-79.6579
29.05	-78.6359
29.1	-76.3085
29.15	-74.9299
29.2	-74.3213
29.25	-73.2093
29.3	-73.1559
29.35	-71.3376
29.4	-71.4697
29.45	-71.0258
29.5	-72.2941
29.55	-71.1066
29.6	-72.546
29.65	-73.9871
29.7	-77.2626
29.75	-74.5166
29.8	-72.325
29.85	-74.1767
29.9	-73.2077
29.95	-76.0209
30	-81.9272
30.05	-81.5908
30.1	-74.2821
30.15	-73.6454
30.2	-72.4256
30.25	-73.5322
30.3	-71.6142
30.35	-78.4217
30.4	-74.0587
30.45	-72.9057
30.5	-75.6576
30.55	-74.8345
30.6	-73.777
30.65	-71.7374
30.7	-73.6285
30.75	-74.1307
30.8	-72.3173
30.85	-72.9948
30.9	-74.9566
30.95	-74.6806
31	-74.5745
31.05	-74.6161
31.1	-76.9882
31.15	-79.9746
31.2	-79.3768
31.25	-76.6392
31.3	-73.122
31.35	-73.4206
31.4	-73.2709
31.45	-74.8612
31.5	-75.5701
31.55	-75.0932
31.6	-75.3086
31.65	-75.9595
31.7	-74.8138
31.75	-71.325
31.8	-71.6398
31.85	-74.1134
31.9	-74.1407
31.95	-73.1251
32	-73.742
32.05	-75.283
32.1	-71.5653
32.15	-71.7928
32.2	-73.3738
32.25	-73.7626
32.3	-73.0559
32.35	-78.307
32.4	-80.7412
32.45	-79.1906
32.5	-74.8233
32.55	-75.7953
32.6	-78.2729
32.65	-75.083
32.7	-76.5608
32.75	-74.3281
32.8	-75.6888
32.85	-73.9693
32.9	-73.6337
32.95	-78.6473
33	-77.9071
33.05	-75.1175
33.1	-73.0869
33.15	-76.0905
33.2	-77.2444
33.25	-78.0452
33.3	-84.0441
33.35	-95.0713
33.4	-89.508
33.45	-86.6159
33.5	-84.1374
33.55	-88.6557
33.6	-86.9798
33.65	-80.746
33.7	-77.7226
33.75	-74.3508
33.8	-73.2126
33.85	-74.9609
33.9	-76.106
33.95	-74.0861
34	-78.8498
34.05	-78.4179
34.1	-87.9748
34.15	-90.5511
34.2	-92.2479
34.25	-87.057
34.3	-83.4238
34.35	-86.4321
34.4	-83.1379
34.45	-86.0441
34.5	-80.1215
34.55	-80.6853
34.6	-77.944
34.65	-80.2563
34.7	-81.1844
34.75	-81.016
34.8	-81.4067
34.85	-78.8704
34.9	-84.0463
34.95	-80.4067
35	-87.0704
35.05	-76.5957
35.1	-80.9872
35.15	-87.098
35.2	-89.4163
35.25	-83.6176
35.3	-80.7709
35.35	-84.4764
35.4	-87.2471
35.45	-90.804
35.5	-89.2383
35.55	-91.4396
35.6	-97.7353
35.65	-80.2555
35.7	-81.6185
35.75	-79.7856
35.8	-81.7099
35.85	-83.6999
35.9	-80.3236
35.95	-81.4217
36	-80.0316
36.05	-81.2701
36.1	-81.4124
36.15	-79.227
36.2	-80.0835
36.25	-81.6749
36.3	-80.5552
36.35	-82.4558
36.4	-90.8225
36.45	-86.8938
36.5	-82.11
36.55	-84.5967
36.6	-86.0607
36.65	-78.3078
36.7	-80.6729
36.75	-82.7407
36.8	-82.2652
36.85	-86.7807
36.9	-79.488
36.95	-76.8853
37	-78.6667
37.05	-81.5191
37.1	-79.0916
37.15	-79.35
37.2	-79.606
37.25	-77.5228
37.3	-80.5242
37.35	-79.8121
37.4	-84.6578
37.45	-87.893
37.5	-82.7071
37.55	-82.6362
37.6	-82.3757
37.65	-79.3065
37.7	-80.074
37.75	-78.7147
37.8	-82.8119
37.85	-81.0677
37.9	-83.9815
37.95	-84.6781
38	-82.484
38.05	-78.8263
38.1	-78.736
38.15	-79.2467
38.2	-78.7622
38.25	-78.737
38.3	-82.8323
38.35	-78.4807
38.4	-81.2085
38.45	-81.593
38.5	-77.3779
38.55	-81.8256
38.6	-91.8136
38.65	-81.2248
38.7	-82.2378
38.75	-82.1057
38.8	-87.8443
38.85	-87.7103
38.9	-84.6168
38.95	-80.4258
39	-80.0573
39.05	-88.9821
39.1	-82.1353
39.15	-81.2002
39.2	-78.1949
39.25	-81.6397
39.3	-79.7331
39.35	-80.4511
39.4	-85.8798
39.45	-89.131
39.5	-90.7732
39.55	-98.2113
39.6	-86.0953
39.65	-83.9792
39.7	-95.9156
39.75	-87.3868
39.8	-90.3786
39.85	-85.0461
39.9	-85.4102
39.95	-81.8958
40	-86.3398
40.05	-81.4588
40.1	-85.8814
40.15	-85.2023
40.2	-84.2964
40.25	-82.1988
40.3	-84.651
40.35	-82.8565
40.4	-78.3328
40.45	-76.1799
40.5	-80.4122
40.55	-79.585
40.6	-77.4945
40.65	-81.233
40.7	-85.1274
40.75	-78.3464
40.8	-79.6983
40.85	-83.1277
40.9	-81.1979
40.95	-78.3017
41	-80.3307
41.05	-77.2023
41.1	-85.7423
41.15	-86.3795
41.2	-78.1095
41.25	-80.0918
41.3	-88.844
41.35	-90.2094
41.4	-81.7912
41.45	-81.6405
41.5	-104.6245
41.55	-93.4848
41.6	-94.0028
41.65	-99.2647
41.7	-88.857
41.75	-82.6024
41.8	-81.9208
41.85	-83.9839
41.9	-95.3952
41.95	-83.6402
42	-81.1421
42.05	-82.5289
42.1	-82.2528
42.15	-81.616
42.2	-84.3703
42.25	-83.7334
42.3	-85.7757
42.35	-85.9481
42.4	-80.4531
42.45	-82.8537
42.5	-81.0791
42.55	-90.0317
42.6	-83.1766
42.65	-85.9415
42.7	-86.1822
42.75	-93.1472
42.8	-92.8564
42.85	-81.8644
42.9	-85.1636
42.95	-83.321
43	-82.6741
43.05	-90.1582
43.1	-83.3478
43.15	-101.4943
43.2	-89.1906
43.25	-108.0038
43.3	-85.8166
43.35	-92.7113
43.4	-88.7695
43.45	-91.5847
43.5	-85.6234
43.55	-79.5885
43.6	-80.0333
43.65	-81.698
43.7	-81.7412
43.75	-85.854
43.8	-86.3762
43.85	-86.4613
43.9	-90.7841
43.95	-93.958
44	-83.9833
44.05	-83.7898
44.1	-84.4571
44.15	-91.7736
44.2	-88.203
44.25	-83.2069
44.3	-86.6173
44.35	-86.4447
44.4	-87.5313
44.45	-88.8216
44.5	-84.6933
44.55	-92.0796
44.6	-89.8883
44.65	-80.8771
44.7	-83.6074
44.75	-83.2679
44.8	-83.1002
44.85	-107.4722
44.9	-86.5578
44.95	-80.7931
45	-82.0063
45.05	-83.0526
45.1	-87.7879
45.15	-86.8344
45.2	-87.5415
45.25	-88.3064
45.3	-90.8837
45.35	-81.6341
45.4	-81.0146
45.45	-87.9411
45.5	-96.3009
45.55	-83.8208
45.6	-82.3216
45.65	-84.1027
45.7	-87.5793
45.75	-86.7792
45.8	-94.3588
45.85	-95.2388
45.9	-85.4855
45.95	-82.8368
46	-82.2845
46.05	-79.8398
46.1	-83.6783
46.15	-87.2645
46.2	-83.3773
46.25	-86.1195
46.3	-90.2807
46.35	-99.3455
46.4	-85.1967
46.45	-83.7286
46.5	-86.3966
46.55	-88.6135
46.6	-89.4467
46.65	-88.3297
46.7	-83.4922
46.75	-80.4053
46.8	-80.6357
46.85	-87.4242
46.9	-90.3048
46.95	-85.6065
47	-84.2697
47.05	-85.1573
47.1	-89.6839
47.15	-87.0145
47.2	-86.8718
47.25	-81.9486
47.3	-80.2529
47.35	-80.9166
47.4	-81.3874
47.45	-82.4046
47.5	-86.0068
47.55	-87.4906
47.6	-85.5024
47.65	-83.9685
47.7	-81.3657
47.75	-80.2832
47.8	-79.603
47.85	-80.1073
47.9	-79.4011
47.95	-78.6217
48	-79.626
48.05	-79.4295
48.1	-78.962
48.15	-78.8666
48.2	-79.9618
48.25	-81.9696
48.3	-82.7809
48.35	-79.0686
48.4	-82.2308
48.45	-82.1789
48.5	-83.7176
48.55	-82.7341
48.6	-84.5631
48.65	-82.7076
48.7	-86.2133
48.75	-83.6184
48.8	-84.149
48.85	-84.2706
48.9	-81.1782
48.95	-83.7002
49	-83.5307
49.05	-82.0675
49.1	-84.0222
49.15	-81.5095
49.2	-85.8946
49.25	-80.9047
49.3	-88.5981
49.35	-82.3381
49.4	-83.3592
49.45	-82.2876
49.5	-81.4349
49.55	-85.9839
49.6	-80.8138
49.65	-84.0699
49.7	-85.454
49.75	-81.2411
49.8	-85.451
49.85	-84.8772
49.9	-82.7604
49.95	-83.1668
50	-81.2634
50.05	-86.8518
50.1	-84.0076
50.15	-83.7463
50.2	-86.4752
50.25	-82.9416
50.3	-82.6842
50.35	-87.08
50.4	-91.4421
50.45	-84.0199
50.5	-88.9042
50.55	-95.1431
50.6	-87.3473
50.65	-85.9349
50.7	-89.5693
50.75	-99.7642
50.8	-93.3742
50.85	-89.1673
50.9	-92.8941
50.95	-92.8229
51	-87.1139
51.05	-88.4263
51.1	-88.7036
51.15	-99.8594
51.2	-99.8485
51.25	-103.3067
51.3	-88.0513
51.35	-88.2105
51.4	-86.8689
51.45	-86.2427
51.5	-90.2708
51.55	-92.1992
51.6	-97.1242
51.65	-104.3628
51.7	-98.4417
51.75	-90.4848
51.8	-89.7913
51.85	-94.2861
51.9	-92.3648
51.95	-97.3619
52	-89.7143
52.05	-87.3611
52.1	-85.7559
52.15	-94.5291
52.2	-90.8091
52.25	-88.8577
52.3	-89.0398
52.35	-91.1381
52.4	-89.8006
52.45	-93.912
52.5	-93.1159
52.55	-89.254
52.6	-90.0574
52.65	-92.3716
52.7	-92.1362
52.75	-89.968
52.8	-85.778
52.85	-86.5434
52.9	-86.4064
52.95	-85.4243
53	-85.1988
53.05	-86.4008
53.1	-87.6428
53.15	-83.0594
53.2	-83.0214
53.25	-82.8869
53.3	-81.0996
53.35	-80.9403
53.4	-80.9634
53.45	-80.9108
53.5	-81.7867
53.55	-82.782
53.6	-80.3304
53.65	-81.6369
53.7	-84.4071
53.75	-83.3148
53.8	-84.4258
53.85	-87.3002
53.9	-85.8417
53.95	-89.0112
54	-91.3478
54.05	-88.5802
54.1	-85.565
54.15	-85.5948
54.2	-81.4695
54.25	-81.8659
54.3	-81.0932
54.35	-81.3618
54.4	-79.8092
54.45	-79.5495
54.5	-79.6355
54.55	-80.3351
54.6	-78.574
54.65	-81.567
54.7	-80.1124
54.75	-79.7691
54.8	-80.5869
54.85	-79.9499
54.9	-80.4585
54.95	-80.5624
55	-81.9814
55.05	-82.4224
55.1	-84.0988
55.15	-84.7121
55.2	-84.2066
55.25	-85.2878
55.3	-85.0035
55.35	-87.0694
55.4	-86.6305
55.45	-87.4704
55.5	-84.6624
55.55	-89.0429
55.6	-87.9423
55.65	-89.6336
55.7	-87.1624
55.75	-87.1516
55.8	-90.1413
55.85	-86.9675
55.9	-86.4678
55.95	-83.9318
56	-85.2368
56.05	-84.0869
56.1	-86.2125
56.15	-85.0561
56.2	-83.5276
56.25	-85.8022
56.3	-84.6009
56.35	-88.5658
56.4	-86.3626
56.45	-86.0985
56.5	-84.8252
56.55	-84.1794
56.6	-91.7824
56.65	-88.1423
56.7	-88.2399
56.75	-89.3388
56.8	-86.4467
56.85	-86.7758
56.9	-85.5339
56.95	-87.7281
57	-91.2364
57.05	-90.3822
57.1	-85.8441
57.15	-85.9727
57.2	-84.7718
57.25	-84.403
57.3	-83.5333
57.35	-83.2588
57.4	-84.2397
57.45	-85.7605
57.5	-89.9051
57.55	-88.7437
57.6	-85.1016
57.65	-83.2337
57.7	-84.226
57.75	-83.527
57.8	-82.1992
57.85	-84.0306
57.9	-83.7382
57.95	-85.8598
58	-85.1034
58.05	-85.1151
58.1	-85.5675
58.15	-85.7059
58.2	-85.7111
58.25	-84.6869
58.3	-85.9355
58.35	-89.1376
58.4	-89.8392
58.45	-86.2303
58.5	-85.8942
58.55	-86.427
58.6	-85.7451
58.65	-87.0779
58.7	-87.4765
58.75	-88.5046
58.8	-87.8
58.85	-89.6625
58.9	-90.3971
58.95	-89.7857
59	-91.0987
59.05	-93.936
59.1	-99.1256
59.15	-94.2192
59.2	-89.4363
59.25	-88.1483
59.3	-90.8321
59.35	-88.3345
59.4	-87.2779
59.45	-86.0012
59.5	-91.0792
59.55	-85.7624
59.6	-86.6353
59.65	-88.5004
59.7	-86.4626
59.75	-86.3586
59.8	-86.9645
59.85	-90.6898
59.9	-88.1407
59.95	-89.4737
60	-89.4739
60.05	-88.7417
60.1	-87.6973
60.15	-91.7152
60.2	-91.4167
60.25	-90.9691
60.3	-90.2799
60.35	-95.0847
60.4	-90.5165
60.45	-91.8009
60.5	-93.5239
60.55	-87.8242
60.6	-87.1844
60.65	-85.6589
60.7	-85.214
60.75	-86.776
60.8	-87.0054
60.85	-86.6618
60.9	-84.4265
60.95	-84.3418
61	-84.5177
61.05	-84.6106
61.1	-84.6495
61.15	-84.7914
61.2	-85.3749
61.25	-85.206
61.3	-84.353
61.35	-85.2948
61.4	-86.6107
61.45	-84.5361
61.5	-84.5346
61.55	-84.6238
61.6	-84.5608
61.65	-83.7912
61.7	-85.2125
61.75	-85.4946
61.8	-87.2217
61.85	-84.2037
61.9	-83.9258
61.95	-83.4603
62	-84.4408
62.05	-83.9318
62.1	-85.2851
62.15	-85.9361
62.2	-88.3084
62.25	-86.5588
62.3	-87.0887
62.35	-85.1186
62.4	-86.0382
62.45	-85.5239
62.5	-83.7627
62.55	-88.2701
62.6	-87.1554
62.65	-88.8139
62.7	-84.8685
62.75	-85.5729
62.8	-85.9229
62.85	-86.5674
62.9	-85.7373
62.95	-86.8257
63	-84.3925
63.05	-86.7267
63.1	-84.5284
63.15	-83.9018
63.2	-84.155
63.25	-85.7373
63.3	-84.8303
63.35	-85.8507
63.4	-84.5235
63.45	-86.4401
63.5	-85.5743
63.55	-84.6819
63.6	-85.8456
63.65	-84.6898
63.7	-86.2041
63.75	-86.2385
63.8	-89.1755
63.85	-91.7134
63.9	-89.6635
63.95	-86.5985
64	-85.7516
64.05	-86.8292
64.1	-85.9549
64.15	-86.6433
64.2	-87.0763
64.25	-86.2503
64.3	-85.1465
64.35	-86.0055
64.4	-84.7992
64.45	-84.3021
64.5	-84.2308
64.55	-83.6943
64.6	-84.7231
64.65	-86.9713
64.7	-87.5829
64.75	-83.9194
64.8	-84.8344
64.85	-83.8699
64.9	-82.9736
64.95	-83.8942
65	-84.7105
65.05	-83.976
65.1	-84.1759
65.15	-86.4618
65.2	-86.5992
65.25	-87.0133
65.3	-85.6722
65.35	-83.5293
65.4	-84.6452
65.45	-85.6373
65.5	-83.759
65.55	-85.4997
65.6	-86.6391
65.65	-85.6256
65.7	-87.2764
65.75	-83.7192
65.8	-84.7131
65.85	-83.1317
65.9	-86.3628
65.95	-84.2235
66	-85.9992
66.05	-85.1037
66.1	-87.2836
66.15	-85.4886
66.2	-83.5965
66.25	-83.8943
66.3	-84.476
66.35	-86.3062
66.4	-86.7303
66.45	-85.93
66.5	-87.3337
66.55	-85.8477
66.6	-86.971
66.65	-85.0135
66.7	-85.9437
66.75	-87.8207
66.8	-86.335
66.85	-88.9307
66.9	-86.185
66.95	-86.2292
67	-85.092
67.05	-87.0031
67.1	-85.7958
67.15	-87.0933
67.2	-86.2645
67.25	-87.2851
67.3	-90.2684
67.35	-87.8974
67.4	-88.3721
67.45	-89.6339
67.5	-90.9466
67.55	-90.1143
67.6	-89.5775
67.65	-89.0625
67.7	-89.1263
67.75	-87.9674
67.8	-97.3943
67.85	-92.2292
67.9	-89.3224
67.95	-94.4253
68	-94.8166
68.05	-90.6375
68.1	-86.4511
68.15	-91.807
68.2	-94.0556
68.25	-93.6825
68.3	-90.8355
68.35	-90.1042
68.4	-92.0991
68.45	-91.0906
68.5	-89.85
68.55	-89.5438
68.6	-87.1672
68.65	-88.0887
68.7	-91.2099
68.75	-87.3133
68.8	-91.5395
68.85	-90.5949
68.9	-89.8012
68.95	-85.5646
69	-83.5846
69.05	-84.5003
69.1	-85.9559
69.15	-84.5234
69.2	-85.3059
69.25	-86.3189
69.3	-85.1141
69.35	-86.0025
69.4	-85.0718
69.45	-85.2463
69.5	-87.0459
69.55	-88.2961
69.6	-89.1476
69.65	-88.7668
69.7	-86.4328
69.75	-87.8882
69.8	-88.7881
69.85	-87.2163
69.9	-88.0892
69.95	-87.4309
70	-87.0513
70.05	-86.559
70.1	-86.2991
70.15	-87.6978
70.2	-91.5468
70.25	-90.4829
70.3	-90.8205
70.35	-93.1292
70.4	-102.4872
70.45	-102.8904
70.5	-92.3654
70.55	-89.1373
70.6	-89.8852
70.65	-93.0808
70.7	-94.0147
70.75	-91.7789
70.8	-94.8719
70.85	-93.4717
70.9	-92.4597
70.95	-93.0583
71	-93.1457
71.05	-91.2168
71.1	-95.3775
71.15	-101.6953
71.2	-100.4948
71.25	-93.8292
71.3	-92.5358
71.35	-98.4132
71.4	-95.5948
71.45	-90.8336
71.5	-90.407
71.55	-94.4256
71.6	-90.8276
71.65	-89.7672
71.7	-90.1264
71.75	-91.0245
71.8	-89.9308
71.85	-93.1498
71.9	-92.744
71.95	-90.8455
72	-90.6778
72.05	-96.2474
72.1	-96.4969
72.15	-90.1191
72.2	-92.5343
72.25	-91.1185
72.3	-89.8305
72.35	-90.6321
72.4	-86.4375
72.45	-87.917
72.5	-89.2457
72.55	-89.1981
72.6	-85.891
72.65	-86.4084
72.7	-88.6074
72.75	-88.2119
72.8	-86.4363
72.85	-86.3727
72.9	-88.2212
72.95	-88.6253
73	-88.9458
73.05	-90.0085
73.1	-92.0396
73.15	-93.1176
73.2	-90.0536
73.25	-88.3846
73.3	-92.7302
73.35	-93.0338
73.4	-91.9888
73.45	-90.9709
73.5	-91.0788
73.55	-89.0689
73.6	-92.3488
73.65	-91.8576
73.7	-89.5635
73.75	-91.0067
73.8	-90.4185
73.85	-92.1796
73.9	-90.7571
73.95	-91.5621
74	-91.0542
74.05	-95.8894
74.1	-92.7269
74.15	-91.508
74.2	-93.0542
74.25	-90.8867
74.3	-92.2729
74.35	-90.6009
74.4	-96.8451
74.45	-90.3519
74.5	-92.1324
74.55	-91.8313
74.6	-94.6945
74.65	-89.4289
74.7	-89.298
74.75	-94.695
74.8	-93.7325
74.85	-90.5494
74.9	-91.1271
74.95	-94.2007
75	-92.7294
75.05	-92.8599
75.1	-90.201
75.15	-92.1286
75.2	-94.7397
75.25	-93.7951
75.3	-90.6483
75.35	-94.568
75.4	-102.8286
75.45	-97.495
75.5	-98.2822
75.55	-101.2812
75.6	-98.1456
75.65	-111.5481
75.7	-103.9332
75.75	-98.9918
75.8	-94.7646
75.85	-101.8288
75.9	-102.9957
75.95	-96.9607
76	-99.132
76.05	-98.4568
76.1	-97.3661
76.15	-101.4608
76.2	-93.408
76.25	-103.3699
76.3	-101.2923
76.35	-103.4306
76.4	-99.2549
76.45	-98.1463
76.5	-98.3151
76.55	-99.5213
76.6	-100.5754
76.65	-96.2225
76.7	-94.333
76.75	-96.3553
76.8	-105.774
76.85	-104.4424
76.9	-94.0508
76.95	-97.2917
77	-95.0957
77.05	-96.7245
77.1	-105.4059
77.15	-103.4018
77.2	-97.3024
77.25	-95.649
77.3	-100.0789
77.35	-95.7871
77.4	-92.3875
77.45	-95.145
77.5	-99.0818
77.55	-94.3059
77.6	-95.5893
77.65	-97.1704
77.7	-99.8561
77.75	-95.915
77.8	-93.244
77.85	-91.4405
77.9	-96.4449
77.95	-93.8216
78	-99.416
78.05	-115.8162
78.1	-95.3477
78.15	-92.6159
78.2	-95.8578
78.25	-94.7987
78.3	-90.4644
78.35	-90.4922
78.4	-90.6443
78.45	-91.3839
78.5	-88.8874
78.55	-91.4115
78.6	-94.8015
78.65	-97.53
78.7	-93.5711
78.75	-93.3468
78.8	-95.5324
78.85	-100.6786
78.9	-95.2755
78.95	-97.6333
79	-96.6457
79.05	-95.9297
79.1	-94.6078
79.15	-97.2904
79.2	-98.9763
79.25	-91.6596
79.3	-93.9494
79.35	-97.6903
79.4	-93.7324
79.45	-92.3483
79.5	-95.7699
79.55	-100.5262
79.6	-97.1809
79.65	-92.6679
79.7	-92.7746
79.75	-93.6963
79.8	-97.3157
79.85	-94.6316
79.9	-91.886
79.95	-94.1753
80	-96.206
80.05	-96.4596
80.1	-93.2294
80.15	-94.5511
80.2	-93.6528
80.25	-91.8388
80.3	-94.9956
80.35	-93.2276
80.4	-92.0854
80.45	-94.527
80.5	-96.1071
80.55	-92.4818
80.6	-92.2104
80.65	-94.0872
80.7	-95.7041
80.75	-89.8517
80.8	-93.0488
80.85	-95.7047
80.9	-95.2262
80.95	-96.7445
81	-95.5103
81.05	-96.721
81.1	-101.9671
81.15	-100.5775
81.2	-96.1624
81.25	-98.112
81.3	-99.1588
81.35	-103.0795
81.4	-97.8462
81.45	-96.2382
81.5	-95.5221
81.55	-97.8589
81.6	-95.2814
81.65	-99.4653
81.7	-102.6727
81.75	-97.6044
81.8	-94.5663
81.85	-95.6409
81.9	-94.7159
81.95	-91.4953
82	-91.0811
82.05	-93.9913
82.1	-95.3963
82.15	-93.7771
82.2	-93.1225
82.25	-96.8459
82.3	-99.1845
82.35	-96.5326
82.4	-94.6577
82.45	-99.2747
82.5	-95.3463
82.55	-94.8435
82.6	-99.5843
82.65	-99.6442
82.7	-96.2434
82.75	-93.8558
82.8	-95.2267
82.85	-92.9218
82.9	-95.5291
82.95	-94.0324
83	-97.8176
83.05	-93.4418
83.1	-90.9275
83.15	-94.7694
83.2	-98.7305
83.25	-98.4988
83.3	-93.3427
83.35	-95.8826
83.4	-97.3011
83.45	-98.5281
83.5	-95.7818
83.55	-96.3672
83.6	-95.1219
83.65	-102.3711
83.7	-100.8968
83.75	-99.4418
83.8	-97.6667
83.85	-96.9945
83.9	-95.4926
83.95	-96.3148
84	-98.7187
84.05	-95.4705
84.1	-95.1968
84.15	-96.3053
84.2	-93.9557
84.25	-93.0389
84.3	-96.2573
84.35	-100.0593
84.4	-99.6465
84.45	-97.2105
84.5	-93.085
84.55	-98.0492
84.6	-92.7976
84.65	-92.4221
84.7	-98.7185
84.75	-93.7704
84.8	-92.2451
84.85	-93.5308
84.9	-97.5655
84.95	-94.605
85	-94.2089
85.05	-95.0083
85.1	-93.593
85.15	-93.7644
85.2	-93.8869
85.25	-92.309
85.3	-93.8393
85.35	-95.4238
85.4	-92.7587
85.45	-94.0125
85.5	-98.6867
85.55	-103.5741
85.6	-100.2506
85.65	-96.7207
85.7	-94.9108
85.75	-94.3608
85.8	-97.3816
85.85	-94.0436
85.9	-92.5715
85.95	-104.8392
86	-97.6237
86.05	-93.1477
86.1	-93.8184
